# Supplementary material for: Molecular Thumbprints: Biological Signatures That Measure Loss of Identity
Source: Biomolecules. 2024 Oct 9;14(10):1271. doi: 10.3390/biom14101271 (PMC11506567; doi:10.3390/biom14101271)
Supplement: Supplementary file 1 [file biomolecules-14-01271-s001.zip]

Archive with 3 entries (3 files):
- Figure 4.jpeg
- Figure 5_1.jpeg
- Figure 5_3.jpeg
